# Supplementary material for: Effects of imidacloprid and thiamethoxam on the development and reproduction of the soybean aphid Aphis glycines
Source: PLoS One. 2021 Sep 16;16(9):e0250311. doi: 10.1371/journal.pone.0250311 (PMC8445468; doi:10.1371/journal.pone.0250311)
Supplement: S1 Fig — The sxj of A. glycines in the control (A), LC30 imidacloprid (B), LC50 imidacloprid (C), LC30 thiamethoxam (D), and LC50 thiamethoxam (E) groups. L1 = sxj of the first instar nymphs; L2 = sxj of the second instar nymphs; L3 = sxj of the third instar nymphs; and L4 = sxj of the fourth instar nymphs. (XLS) [file pone.0250311.s001.xls]

## Sheet: Sheet1
		L1	L2	L3	L4	Female
sxj of control	0	1	0
	1	0.22	0.78	0
	2	0.01	0.38	0.57	0
	3	0	0.03	0.41	0.49	0
	4		0	0.05	0.38	0.48
	5			0.02	0.02	0.84
	6			0	0.02	0.86
	7				0	0.81
	8					0.76
	9					0.73
	10					0.68
	11					0.65
	12					0.59
	13					0.54
	14					0.51
	15					0.47
	16					0.4
	17					0.36
	18					0.27
	19					0.21
	20					0.16
	21					0.09
	22					0.05
	23					0.02
	24					0
sxj of LC30 imidacloprid	0	1	0
	1	0.12	0.52	0
	2	0	0.22	0.4	0
	3		0	0.25	0.34	0
	4			0.03	0.21	0.33
	5			0	0.03	0.52
	6				0	0.55
	7					0.54
	8					0.49
	9					0.43
	10					0.41
	11					0.36
	12					0.33
	13					0.3
	14					0.23
	15					0.18
	16					0.15
	17					0.09
	18					0.07
	19					0.05
	20					0.04
	21					0.03
	22					0
sxj of LC50 imidacloprid		0	1	0
		1	0.35	0.14	0
		2	0.08	0.33	0.05	0
		3	0	0.2	0.19	0.05	0
		4		0.01	0.24	0.13	0.05
		5		0	0.03	0.22	0.16
		6			0	0.05	0.35
		7				0	0.38
		8					0.36
		9					0.34
		10					0.32
		11					0.31
		12					0.29
		13					0.25
		14					0.19
		15					0.16
		16					0.1
		17					0.08
		18					0.04
		19					0.01
		20					0
sxj of LC30 thiamethoxam	0	1	0
	1	0.1	0.62	0
	2	0	0.19	0.52	0
	3		0.01	0.23	0.45	0
	4		0	0.03	0.16	0.44
	5			0	0.02	0.59
	6				0	0.57
	7					0.53
	8					0.47
	9					0.43
	10					0.42
	11					0.4
	12					0.36
	13					0.32
	14					0.31
	15					0.28
	16					0.21
	17					0.15
	18					0.12
	19					0.06
	20					0.02
	21					0
sxj of LC50 thiamethoxam		0	1	0
		1	0.23	0.3	0
		2	0.05	0.25	0.22	0
		3	0.02	0.09	0.22	0.19	0
		4	0	0.03	0.11	0.18	0.18
		5		0	0.02	0.12	0.35
		6			0	0.02	0.46
		7				0	0.47
		8					0.43
		9					0.4
		10					0.37
		11					0.34
		12					0.3
		13					0.25
		14					0.23
		15					0.17
		16					0.11
		17					0.07
		18					0.01
		19					0
