# Supplementary material for: Effects of imidacloprid and thiamethoxam on the development and reproduction of the soybean aphid Aphis glycines
Source: PLoS One. 2021 Sep 16;16(9):e0250311. doi: 10.1371/journal.pone.0250311 (PMC8445468; doi:10.1371/journal.pone.0250311)
Supplement: S2 Fig — The lx, mx, and lxmx of A. glycines in the control (A), LC30 imidacloprid (B), LC50 imidacloprid (C), LC30 thiamethoxam (D), and LC50 thiamethoxam (E) groups. (XLS) [file pone.0250311.s002.xls]

## Sheet: Sheet1
		lx	mx	lxmx
lxmx of control	0	1
	1	1
	2	0.96
	3	0.93	0	0
	4	0.91	1.6374	1.49
	5	0.88	3.9205	3.45
	6	0.88	4.8864	4.3
	7	0.81	7.037	5.7
	8	0.76	7.7237	5.87
	9	0.73	5.7397	4.19
	10	0.68	5.0294	3.42
	11	0.65	3.5231	2.29
	12	0.59	2.9322	1.73
	13	0.54	2.5185	1.36
	14	0.51	1.7059	0.87
	15	0.47	1.4043	0.66
	16	0.4	1.35	0.54
	17	0.36	0.9167	0.33
	18	0.27	0.8889	0.24
	19	0.21	0.381	0.08
	20	0.16	0.125	0.02
	21	0.09	0	0
	22	0.05
	23	0.02
	24	0
lxmx of LC30 imidacloprid	0	1
	1	0.64
	2	0.62
	3	0.59	0	0
	4	0.57	1.4386	0.82
	5	0.55	1.9455	1.07
	6	0.55	4.2727	2.35
	7	0.54	3.7593	2.03
	8	0.49	3.6735	1.8
	9	0.43	2.2093	0.95
	10	0.41	2.8049	1.15
	11	0.36	1.6944	0.61
	12	0.33	1.6061	0.53
	13	0.3	1.1	0.33
	14	0.23	0.8696	0.2
	15	0.18	0.4444	0.08
	16	0.15	0.0667	0.01
	17	0.09	0	0
	18	0.07
	19	0.05
	20	0.04
	21	0.03
	22	0
lxmx of LC50 imidacloprid	0	1
	1	0.49
	2	0.46
	3	0.44	0	0
	4	0.43	0.2791	0.12
	5	0.41	0.7317	0.3
	6	0.4	1.125	0.45
	7	0.38	1.8947	0.72
	8	0.36	2.6944	0.97
	9	0.34	2.9412	1
	10	0.32	2.1875	0.7
	11	0.31	1.6129	0.5
	12	0.29	1.1724	0.34
	13	0.25	0.92	0.23
	14	0.19	0.6316	0.12
	15	0.16	0.375	0.06
	16	0.1	0.3	0.03
	17	0.08	0	0
	18	0.04
	19	0.01
	20	0
lxmx of LC30 thiamethoxam	0	1
	1	0.72
	2	0.71
	3	0.69	0	0
	4	0.63	2.2857	1.44
	5	0.61	3.459	2.11
	6	0.57	3.8246	2.18
	7	0.53	3.283	1.74
	8	0.47	3.1064	1.46
	9	0.43	2.1395	0.92
	10	0.42	1.8095	0.76
	11	0.4	2.375	0.95
	12	0.36	2.0278	0.73
	13	0.32	1.0938	0.35
	14	0.31	2	0.62
	15	0.28	1.4286	0.4
	16	0.21	0.4762	0.1
	17	0.15	0.4	0.06
	18	0.12	0	0
	19	0.06
	20	0.02
	21	0
lxmx of LC50 thiamethoxam	0	1
	1	0.53
	2	0.52
	3	0.52	0	0
	4	0.5	0.34	0.17
	5	0.49	0.7551	0.37
	6	0.48	1.3333	0.64
	7	0.47	2.5745	1.21
	8	0.43	3.2558	1.4
	9	0.4	3.85	1.54
	10	0.37	2.1351	0.79
	11	0.34	1.7647	0.6
	12	0.3	1.4	0.42
	13	0.25	1.12	0.28
	14	0.23	0.7826	0.18
	15	0.17	0.4118	0.07
	16	0.11	0.1818	0.02
	17	0.07	0	0
	18	0.01
	19	0
