# Supplementary material for: Effects of imidacloprid and thiamethoxam on the development and reproduction of the soybean aphid Aphis glycines
Source: PLoS One. 2021 Sep 16;16(9):e0250311. doi: 10.1371/journal.pone.0250311 (PMC8445468; doi:10.1371/journal.pone.0250311)
Supplement: S3 Fig — The vxj of A. glycines in the control (A), LC30 imidacloprid (B), LC50 imidacloprid (C), LC30 thiamethoxam (D), and LC50 thiamethoxam (E) groups. L1 = vxj of first the instar nymphs; L2 = vxj of the second instar nymphs; L3 = vxj of the third instar nymphs; and L4 = vxj of the fourth instar nymphs. (XLS) [file pone.0250311.s003.xls]

## Sheet: Sheet1
		L1	L2	L3	L4	Female
vxj of control	0	1.5506	0
	1	1.7865	2.5788	0
	2	0.5078	2.878	4.6137	0
	3	0	0.7874	5.0913	7.4911	0
	4		0	1.2211	8.4539	11.8581
	5			0	9.4672	13.5743
	6				0	14.6803
	7					15.9373
	8					14.7091
	9					11.2772
	10					9.218
	11					6.7948
	12					5.5893
	13					4.5017
	14					3.256
	15					2.6083
	16					2.1939
	17					1.4539
	18					1.1108
	19					0.4424
	20					0.125
	21					0
vxj of LC30 imidacloprid	0	1.3637	0
	1	2.2983	3.0458	0
	2	0	3.1341	4.6159	0
	3		0	4.7013	6.714	0
	4			5.6564	7.1654	9.2159
	5			0	7.7135	9.7712
	6				0	10.5186
	7					8.6751
	8					7.3876
	9					5.7715
	10					5.0947
	11					3.5562
	12					2.7696
	13					1.7454
	14					1.148
	15					0.4852
	16					0.0667
	17					0
vxj of LC50 imidacloprid	0	1.2005	0
	1	2.8489	3.1718	0
	2	3.2205	3.4792	6.4864	0
	3	0	3.8661	4.8125	7.7868	0
	4		4.7663	4.6346	6.6613	9.3479
	5		0	5.7219	6.1044	8.3409
	6			0	6.869	7.7622
	7				0	8.2461
	8					8.0484
	9					6.8054
	10					4.9288
	11					3.3971
	12					2.2896
	13					1.5557
	14					1.0042
	15					0.5312
	16					0.3
	17					0
vxj of LC30 thiamethoxam	0	1.4059	0
	1	1.4102	2.9607	0
	2	0	1.9827	4.6199	0
	3		1.0617	3.2439	7.0011	0
	4		0	1.4927	6.7941	9.9124
	5			0	3.148	9.5521
	6				0	8.8517
	7					7.6012
	8					6.8462
	9					5.747
	10					5.1927
	11					4.9943
	12					4.0918
	13					3.2646
	14					3.1506
	15					1.791
	16					0.6794
	17					0.4
	18					0
vxj of LC50 thiamethoxam	0	1.2495	0
	1	2.5315	3.2632	0
	2	2.0563	3.4705	4.4557	0
	3	1.2314	3.4613	4.6127	5.7181	0
	4	0	1.5386	5.3407	6.202	7.1971
	5		0	2.8836	6.6731	7.8126
	6			0	7.2061	8.4408
	7				0	9.0039
	8					8.7808
	9					7.4212
	10					4.8239
	11					3.656
	12					2.6783
	13					1.9166
	14					1.0819
	15					0.5059
	16					0.1818
	17					0
