# Supplementary material for: Effects of imidacloprid and thiamethoxam on the development and reproduction of the soybean aphid Aphis glycines
Source: PLoS One. 2021 Sep 16;16(9):e0250311. doi: 10.1371/journal.pone.0250311 (PMC8445468; doi:10.1371/journal.pone.0250311)
Supplement: S4 Fig — The exj of A. glycines in the control (A), LC30 imidacloprid (B), LC50 imidacloprid (C), LC30 thiamethoxam (D), and LC50 thiamethoxam (E) groups. L1 = exj of the first instar nymphs; L2 = exj of the second instar nymphs; L3 = exj of the third instar nymphs; and L4 = exj of the fourth instar nymphs. (XLS) [file pone.0250311.s004.xls]

## Sheet: Sheet1
exj of control		L1	L2	L3	L4	Female
	0	13.86	0
	1	12.0696	13.0829	0
	2	5.8977	11.3159	13.1596	0
	3	0	4.8977	11.5821	12.2539	0
	4		0	3.8977	11.2124	11.4884
	5			2	10.4884	10.4884
	6			0	1	9.4884
	7				0	9.0123
	8					8.5395
	9					7.8493
	10					7.3529
	11					6.6462
	12					6.2203
	13					5.7037
	14					4.9804
	15					4.3191
	16					3.9
	17					3.2222
	18					2.963
	19					2.5238
	20					2
	21					1.7778
	22					1.4
	23					1
	24					0
exj of LC30 imidacloprid	0	8.22	0				0	6.46	0
	1	11.0446	11.3359	0			1	11.6745	9.8137	0
	2	0	10.0446	10.9255	0		2	11.1045	10.5471	12.0218	0
	3		0	9.9491	10.2139	0	3	0	10.1045	10.2	11.0218	0
	4			9.7273	9.7273	9.1983	4		10.4474	9.0338	9.9717	10.0218
	5			0	8.7273	8.7273	5		0	9.4474	8.6959	9.0218
	6				0	7.7273	6			0	8.4474	8.0218
	7					6.8519	7				0	7.4474
	8					6.449	8					6.8056
	9					6.2093	9					6.1471
	10					5.4634	10					5.4688
	11					5.0833	11					4.6129
	12					4.4545	12					3.8621
	13					3.8	13					3.32
	14					3.6522	14					3.0526
	15					3.3889	15					2.4375
	16					2.8667	16					2.3
	17					3.1111	17					1.625
	18					2.7143	18					1.25
	19					2.4	19					1
	20					1.75	20					0
	21					1
	22					0
exj of LC30 thiamethoxam	0	9.01	0
	1	8.7976	11.5004	0
	2	0	7.7976	11.1701	0
	3		5.386	7.7356	10.5488	0
	4		0	4.386	9.7431	9.5444
	5			0	5.0789	8.7431
	6				0	8.1579
	7					7.6981
	8					7.5532
	9					7.1628
	10					6.3095
	11					5.575
	12					5.0833
	13					4.5938
	14					3.7097
	15					3
	16					2.6667
	17					2.3333
	18					1.6667
	19					1.3333
	20					1
	21					0
exj of LC50 imidacloprid	0	6.46	0
	1	11.6745	9.8137	0
	2	11.1045	10.5471	12.0218	0
	3	0	10.1045	10.2	11.0218	0
	4		10.4474	9.0338	9.9717	10.0218
	5		0	9.4474	8.6959	9.0218
	6			0	8.4474	8.0218
	7				0	7.4474
	8					6.8056
	9					6.1471
	10					5.4688
	11					4.6129
	12					3.8621
	13					3.32
	14					3.0526
	15					2.4375
	16					2.3
	17					1.625
	18					1.25
	19					1
	20					0
exj of LC50 thiamethoxam	0	7.19	0
	1	11.3137	11.9595	0
	2	8.4412	10.8339	11.4976	0
	3	5.234	8.9127	10.1248	10.5565	0
	4	0	4.234	9.5686	9.5571	9.5564
	5		0	4.8511	8.5686	8.5564
	6			0	7.7021	7.5564
	7				0	6.7021
	8					6.2326
	9					5.625
	10					5
	11					4.3529
	12					3.8
	13					3.36
	14					2.5652
	15					2.1176
	16					1.7273
	17					1.1429
	18					1
	19					0
