# Supplementary material for: Effects of imidacloprid and thiamethoxam on the development and reproduction of the soybean aphid Aphis glycines
Source: PLoS One. 2021 Sep 16;16(9):e0250311. doi: 10.1371/journal.pone.0250311 (PMC8445468; doi:10.1371/journal.pone.0250311)
Supplement: S1 Table — SE = standard error. (XLS) [file pone.0250311.s005.xls]

## Sheet: Sheet1
Toxicity determination of imidacloprid	concentration	Number of aphids per replicate	Mean mortality
	19.95	20	20
	13.7	20	19
	9.1	20	17
	6.1	20	13
	3.47	20	7
	2.35	20	4
	1.88	20	2
Toxicity determination of thiamethoxam	29.95	20	19
	24.98	20	18
	14.97	20	15
	10.05	20	12
	4.94	20	8
	3.64	20	5
	1.98	20	2
